# Supplementary material for: A non-pharmacological therapeutic approach in the gut triggers distal metabolic rewiring capable of ameliorating diet-induced dysfunctions encompassed by metabolic syndrome
Source: Sci Rep. 2020 Jul 31;10:12915. doi: 10.1038/s41598-020-69469-y (PMC7395094; doi:10.1038/s41598-020-69469-y)
Supplement: Supplementary file 2 — Supplementary data [file 41598_2020_69469_MOESM2_ESM.xlsx]

## Sheet: Foglio1
Policaptil Gel formulation
						Components	% (p/p)
						Microcrystalline cellulose	26.36
						Opuntia Ficus Indica powder	23.45
						Glucomannan Flour	35.64
					Mucilage mix	Altea mucilage root dry extract	0.66
						Flax mucilage seeds dry extract	0.66
						Lime flowers and bracts mucilage lyophilized extract	0.66
						Apple juice + freeze-inulin lyophilized extract	10.07
						Orange Aroma	2.2
						Sweet Orange Essential Oil	0.2
						Lemon Essential Oil	0.1

## Sheet: Foglio2
	Relative quantities in composition B Policaptil Gel Retard (%)	Experimental WBC (gr/gr)	Theoretical WBC contribution within composition B Policaptil Gel Retard (gr/gr)	Increase in experimental vs theoretical WBC (%)	Experimental SC (gr/100 ml)	Theoretical SC contribution within composition B Policaptil Gel Retard (gr/100 ml)	Increase in experimental vs theoretical SC (%)
Glucomannan	40.8	18.85	7.69		75	30.6
Microcrystalline cellulose	30.2	2.3	0.69		0	0
Opuntia Ficus Indica	26.8	3.2	0.85		20	5.36
Mucilage mix	2.2	10.2	0.22		0	0
Composition B Policaptil Gel Retard patent # EP1679009A1	100	23	9.4	144	96	36	160
Comparison between experimental and theoretical WBC and SC of Policaptil Gel Retard (Composition B as of patent nr. EP1679009A1) and its individual components.
Theoretical WBC contribution, corresponds to WBC normalized to relative weight of the individual ingredients within Policaptil Gel Retard composition. The data indicates the presence of enhanced WBC and SC values in the final formulation, due to the presence of synergistic effects occurring among individual components.
